# Supplementary material for: MiR-27a inhibits the growth and metastasis of multiple myeloma through regulating Th17/Treg balance
Source: PLoS One. 2024 Oct 16;19(10):e0311419. doi: 10.1371/journal.pone.0311419 (PMC11482689; doi:10.1371/journal.pone.0311419)
Supplement: S1 File — (ZIP) [file pone.0311419.s001.zip]

Archive with 5 entries (5 files):
- PCR/micRNA-27a└⌐╘÷╟·╧▀.jpeg
- PCR/micRNA-27a╚▄╜Γ╟·╧▀.jpeg
- PCR/U6└⌐╘÷╟·╧▀.jpeg
- PCR/U6╚█╜Γ╟·╧▀.jpeg
- PCR/╨┬╜¿ XLSX ╣ñ╫≈▒φ.xlsx
