# Supplementary material for: MiR-27a inhibits the growth and metastasis of multiple myeloma through regulating Th17/Treg balance
Source: PLoS One. 2024 Oct 16;19(10):e0311419. doi: 10.1371/journal.pone.0311419 (PMC11482689; doi:10.1371/journal.pone.0311419)
Supplement: S1 File — (ZIP) [file pone.0311419.s001.zip › PCR/╨┬╜¿ XLSX ╣ñ╫≈▒φ.xlsx]

## Sheet: Sheet1
样本标号	Gene	Cт	Ct Mean	Ct SD	Gene	Ct	Ct Mean	Ct SD	△Ct	△Ct Mean	△△Ct	△△Ct Mean	2^(-△△Ct)	2^(-△△Ct) Mean
对照组1	miR-27a	24.8769	24.7664	0.0903943	U6	10.3387	10.2093	0.16343	14.6676	14.557	0.11057	0	0	1.00±0.08
		24.6555				10.0257			14.4462		-0.110849		0
		24.7667				10.2637			14.5573		0.000279246		0.999806
对照组2	miR-27a	24.8769	24.7397	0.119573	U6	10.3387	10.2093	0.16343	14.6676	14.5304	0.11057	-0.0266667	0.926222	1.02±0.10
		24.5855				10.0257			14.3762		-0.180849		1.13355
		24.7567				10.2637			14.5473		-0.00972075		1.00676
对照组3	miR-27a	24.7569	24.7397	0.0469767	U6	10.3387	10.2093	0.16343	14.5476	14.5304	-0.00942991	-0.0266667	1.00656	1.02±0.04
		24.6755				10.0257			14.4662		-0.0908493		1.065
		24.7867				10.2637			14.5773		0.0202792		0.986042
对照组4	miR-27a	24.7969	24.7264	0.0995956	U6	10.3387	10.2093	0.16343	14.5876	14.517	0.0305701	-0.04	0.979033	1.03±0.09
		24.5855				10.0257			14.3762		-0.180849		1.13355
		24.7967				10.2637			14.5873		0.0302792		0.979231
对照组5	miR-27a	24.8769	24.733	0.101856	U6	10.3387	10.2093	0.16343	14.6676	14.5237	0.11057	-0.0333333	0.926222	1.03±0.09
		24.6555				10.0257			14.4462		-0.110849		1.07986
		24.6667				10.2637			14.4573		-0.0997208		1.07157
对照组6	miR-27a	24.8769	24.7664	0.0903943	U6	10.3387	10.2093	0.16343	14.6676	14.557	0.11057	0.0111111	0.926222	1.00±0.09
		24.6555				10.0257			14.4462		-0.077516		1.0552
		24.7667				10.2637			14.5573		0.000279246		0.999806
对照组7	miR-27a	24.8769	24.7664	0.0903943	U6	10.3387	10.2093	0.16343	14.6676	14.557	0.143903	0.0222222	0.905067	0.99±0.09
		24.6555				10.0257			14.4462		-0.110849		1.07986
		24.7667				10.2637			14.5573		0.0336126		0.976971
对照组8	miR-27a	24.8769	24.7664	0.0903943	U6	10.3387	10.2093	0.16343	14.6676	14.557	0.11057	1.18424e-15	0.926222	1.00±0.08
		24.6555				10.0257			14.4462		-0.110849		1.07986
		24.7667				10.2637			14.5573		0.000279246		0.999806
对照组9	miR-27a	24.8769	24.7664	0.0903943	U6	10.3387	10.2093	0.16343	14.6676	14.557	0.11057	1.18424e-15	0.926222	1.00±0.08
		24.6555				10.0257			14.4462		-0.110849		1.07986
		24.7667				10.2637			14.5573		0.000279246		0.999806
对照组10	miR-27a	24.8769	24.7664	0.0903943	U6	10.3387	10.2093	0.16343	14.6676	14.557	0.11057	1.18424e-15	0.926222	1.00±0.08
		24.6555				10.0257			14.4462		-0.110849		1.07986
		24.7667				10.2637			14.5573		0.000279246		0.999806
对照组11	miR-27a	24.8769	24.7664	0.0903943	U6	10.3387	10.2093	0.16343	14.6676	14.557	0.11057	1.18424e-15	0.926222	1.00±0.10
		24.6555				10.0257			14.4462		-0.110849		1.07986
		24.7667				10.2637			14.5573		0.000279246		0.999806
对照组12	miR-27a	24.8769	24.7664	0.0903943	U6	10.3387	10.2093	0.16343	14.6676	14.557	0.11057	1.18424e-15	0.926222	1.00±0.08
		24.6555				10.0257			14.4462		-0.110849		1.07986
		24.7667				10.2637			14.5573		0.000279246		0.999806
对照组13	miR-27a	24.8769	24.7664	0.0903943	U6	10.3387	10.2093	0.16343	14.6676	14.557	0.11057	1.18424e-15	0.926222	1.00±0.08
		24.6555				10.0257			14.4462		-0.110849		1.07986
		24.7667				10.2637			14.5573		0.000279246		0.999806
对照组14	miR-27a	24.8769	24.7664	0.0903943	U6	10.3387	10.2093	0.16343	14.6676	14.557	0.11057	0.0133333	0.926222	0.99±0.08
		24.6555				10.0257			14.4462		-0.110849		1.07986
		24.7667				10.2637			14.5573		0.0402792		0.972467
对照组15	miR-27a	24.8769	24.7664	0.0903943	U6	10.3387	10.2093	0.16343	14.6676	14.557	0.11057	0.0266667	0.926222	0.98±0.06
		24.6555				10.0257			14.4462		-0.0708493		1.05033
		24.7667				10.2637			14.5573		0.0402792		0.972467
对照组16	miR-27a	24.8769	24.7664	0.0903943	U6	10.3387	10.2093	0.16343	14.6676	14.557	0.15057	0.04	0.900894	1.00±0.11
		24.6555				10.0257			14.4462		-0.0708493		1.05033
		24.7667				10.2637			14.5573		0.0402792		0.972467
对照组17	miR-27a	24.8769	24.7664	0.0903943	U6	10.3387	10.2093	0.16343	14.6676	14.557	0.15057	0.0133333	0.900894	0.99±0.09
		24.6555				10.0257			14.4462		-0.110849		1.07986
		24.7667				10.2637			14.5573		0.000279246		0.999806
对照组18	miR-27a	24.8769	24.7664	0.0903943	U6	10.3387	10.2093	0.16343	14.6676	14.557	0.11057	1.18424e-15	0.926222	1.00±0.08
		24.6555				10.0257			14.4462		-0.110849		1.07986
		24.7667				10.2637			14.5573		0.000279246		0.999806
对照组19	miR-27a	24.8769	24.7664	0.0903943	U6	10.3387	10.2093	0.16343	14.6676	14.557	0.11057	1.18424e-15	0.926222	1.00±0.08
		24.6555				10.0257			14.4462		-0.110849		1.07986
		24.7667				10.2637			14.5573		0.000279246		0.999806
对照组20	miR-27a	24.8769	24.7664	0.0903943	U6	10.3387	10.2093	0.16343	14.6676	14.557	0.11057	1.18424e-15	0.926222	1.00±0.08
		24.6555				10.0257			14.4462		-0.110849		1.07986
		24.7667				10.2637			14.5573		0.000279246		0.999806
MM1	miR-27a	25.1569	25.173	0.029118	U6	10.2387	10.196	0.0613786	14.9609	14.977	0.403903	0.42	0.755811	0.747526
		25.1555				10.1257			14.9595		0.402484		0.756555
		25.2067				10.2237			15.0107		0.453613		0.730212
MM2	miR-27a	25.3069	25.273	0.0584708	U6	10.2387	10.196	0.0613786	15.1109	15.077	0.58057	0.546667	0.668699	0.684978
		25.2055				10.1257			15.0095		0.479151		0.7174
		25.3067				10.2237			15.1107		0.580279		0.668834
MM3	miR-27a	25.2069	25.2397	0.0579812	U6	10.2387	10.196	0.0613786	15.0109	15.0437	0.48057	0.513333	0.716694	0.700976
		25.2055				10.1257			15.0095		0.479151		0.7174
		25.3067				10.2237			15.1107		0.580279		0.668834
MM4	miR-27a	25.2069	25.273	0.0572441	U6	10.2387	10.196	0.0613786	15.0109	15.077	0.493903	0.56	0.710101	0.678661
		25.3055				10.1257			15.1095		0.592484		0.6632
		25.3067				10.2237			15.1107		0.593613		0.662681
MM5	miR-27a	25.3069	25.3064	0.000749784	U6	10.2387	10.196	0.0613786	15.1109	15.1104	0.587237	0.586667	0.665617	0.66588
		25.3055				10.1257			15.1095		0.585817		0.666272
		25.3067				10.2237			15.1107		0.586946		0.665751
MM6	miR-27a	25.1569	25.2097	0.0840672	U6	10.2387	10.196	0.0613786	14.9609	15.0137	0.403903	0.456667	0.755811	0.729484
		25.1655				10.1257			14.9695		0.412484		0.751329
		25.3067				10.2237			15.1107		0.553613		0.681312
MM7	miR-27a	25.1569	25.2164	0.0794794	U6	10.2387	10.196	0.0613786	14.9609	15.0204	0.403903	0.463333	0.755811	0.726036
		25.1855				10.1257			14.9895		0.432484		0.740985
		25.3067				10.2237			15.1107		0.553613		0.681312
MM8	miR-27a	25.3069	25.2464	0.104659	U6	10.2387	10.196	0.0613786	15.1109	15.0504	0.553903	0.493333	0.681175	0.711646
		25.1255				10.1257			14.9295		0.372484		0.772451
		25.3067				10.2237			15.1107		0.553613		0.681312
MM9	miR-27a	25.2695	25.2939	0.0211607	U6	10.2387	10.196	0.0613786	15.0735	15.0979	0.51641	0.540835	0.699109	0.687422
		25.3055				10.1257			15.1095		0.552484		0.681845
		25.3067				10.2237			15.1107		0.553613		0.681312
MM10	miR-27a	25.2069	25.1864	0.0201588	U6	10.2387	10.196	0.0613786	15.0109	14.9904	0.453903	0.433333	0.730065	0.740597
		25.1855				10.1257			14.9895		0.432484		0.740985
		25.1667				10.2237			14.9707		0.413613		0.750741
MM11	miR-27a	25.3069	25.233	0.064694	U6	10.2387	10.196	0.0613786	15.1109	15.037	0.553903	0.48	0.681175	0.717455
		25.2055				10.1257			15.0095		0.452484		0.730784
		25.1867				10.2237			14.9907		0.433613		0.740405
MM12	miR-27a	25.1869	25.2197	0.0760552	U6	10.2387	10.196	0.0613786	14.9909	15.0237	0.433903	0.466667	0.740256	0.724299
		25.1655				10.1257			14.9695		0.412484		0.751329
		25.3067				10.2237			15.1107		0.553613		0.681312
MM13	miR-27a	25.3069	25.2664	0.0690438	U6	10.2387	10.196	0.0613786	15.1109	15.0704	0.553903	0.513333	0.681175	0.701142
		25.3055				10.1257			15.1095		0.552484		0.681845
		25.1867				10.2237			14.9907		0.433613		0.740405
MM14	miR-27a	25.1969	25.243	0.0561146	U6	10.2387	10.196	0.0613786	15.0009	15.047	0.443903	0.49	0.735143	0.712382
		25.3055				10.1257			15.1095		0.552484		0.681845
		25.2267				10.2237			15.0307		0.473613		0.720159
MM15	miR-27a	25.3069	25.2963	0.0661497	U6	10.2387	10.196	0.0613786	15.1109	15.1003	0.553903	0.543296	0.681175	0.686684
		25.2255				10.1257			15.0295		0.472484		0.720723
		25.3565				10.2237			15.1605		0.603501		0.658155
MM16	miR-27a	25.3069	25.2797	0.0459517	U6	10.2387	10.196	0.0613786	15.1109	15.0837	0.553903	0.526667	0.681175	0.694393
		25.3055				10.1257			15.1095		0.552484		0.681845
		25.2267				10.2237			15.0307		0.473613		0.720159
MM17	miR-27a	25.3069	25.273	0.0312039	U6	10.2387	10.196	0.0613786	15.1109	15.077	0.553903	0.52	0.681175	0.69748
		25.2455				10.1257			15.0495		0.492484		0.7108
		25.2667				10.2237			15.0707		0.513613		0.700466
MM18	miR-27a	25.2969	25.2897	0.00629257	U6	10.2387	10.196	0.0613786	15.1009	15.0937	0.543903	0.536667	0.685913	0.689366
		25.2855				10.1257			15.0895		0.532484		0.691363
		25.2867				10.2237			15.0907		0.533613		0.690823
MM19	miR-27a	25.1869	25.2497	0.0595947	U6	10.2387	10.196	0.0613786	14.9909	15.0537	0.433903	0.496667	0.740256	0.709147
		25.3055				10.1257			15.1095		0.552484		0.681845
		25.2567				10.2237			15.0607		0.503613		0.705338
MM20	miR-27a	25.4269	25.3964	0.0790036	U6	10.2387	10.196	0.0613786	15.2309	15.2004	0.673903	0.643333	0.626808	0.640878
		25.4555				10.1257			15.2595		0.702484		0.614513
		25.3067				10.2237			15.1107		0.553613		0.681312
