# Supplementary material for: MiR-27a inhibits the growth and metastasis of multiple myeloma through regulating Th17/Treg balance
Source: PLoS One. 2024 Oct 16;19(10):e0311419. doi: 10.1371/journal.pone.0311419 (PMC11482689; doi:10.1371/journal.pone.0311419)
Supplement: S2 File — Detailed information on the antibody used, sample preparation, and exposure times is also provided. (ZIP) [file pone.0311419.s002.zip]

Archive with 5 entries (5 files):
- wb/P-AKT.png
- wb/PI3K  .png
- wb/P-mTOR.png
- wb/P-PI3K   .png
- wb/aó-Actin .png
