# Supplementary material for: MiR-27a inhibits the growth and metastasis of multiple myeloma through regulating Th17/Treg balance
Source: PLoS One. 2024 Oct 16;19(10):e0311419. doi: 10.1371/journal.pone.0311419 (PMC11482689; doi:10.1371/journal.pone.0311419)
Supplement: S3 File — (ZIP) [file pone.0311419.s003.zip]

Archive with 31 entries (29 files):
- ┴≈╩╜╝°╢¿+╡≥═÷/T╧╕░√▒╚╓╡/
- ┴≈╩╜╝°╢¿+╡≥═÷/T╧╕░√▒╚╓╡/11.bmp
- ┴≈╩╜╝°╢¿+╡≥═÷/T╧╕░√▒╚╓╡/11-1.bmp
- ┴≈╩╜╝°╢¿+╡≥═÷/T╧╕░√▒╚╓╡/12.bmp
- ┴≈╩╜╝°╢¿+╡≥═÷/T╧╕░√▒╚╓╡/12-1.bmp
- ┴≈╩╜╝°╢¿+╡≥═÷/T╧╕░√▒╚╓╡/13.bmp
- ┴≈╩╜╝°╢¿+╡≥═÷/T╧╕░√▒╚╓╡/13-1.bmp
- ┴≈╩╜╝°╢¿+╡≥═÷/T╧╕░√▒╚╓╡/21.bmp
- ┴≈╩╜╝°╢¿+╡≥═÷/T╧╕░√▒╚╓╡/21-1.bmp
- ┴≈╩╜╝°╢¿+╡≥═÷/T╧╕░√▒╚╓╡/22.bmp
- ┴≈╩╜╝°╢¿+╡≥═÷/T╧╕░√▒╚╓╡/22-1.bmp
- ┴≈╩╜╝°╢¿+╡≥═÷/T╧╕░√▒╚╓╡/23.bmp
- ┴≈╩╜╝°╢¿+╡≥═÷/T╧╕░√▒╚╓╡/23-1.bmp
- ┴≈╩╜╝°╢¿+╡≥═÷/T╧╕░√▒╚╓╡/con1.bmp
- ┴≈╩╜╝°╢¿+╡≥═÷/T╧╕░√▒╚╓╡/con1-1.bmp
- ┴≈╩╜╝°╢¿+╡≥═÷/T╧╕░√▒╚╓╡/con2.bmp
- ┴≈╩╜╝°╢¿+╡≥═÷/T╧╕░√▒╚╓╡/con2-1.bmp
- ┴≈╩╜╝°╢¿+╡≥═÷/T╧╕░√▒╚╓╡/data.xlsx
- ┴≈╩╜╝°╢¿+╡≥═÷/T╧╕░√▒╚╓╡/mod1.bmp
- ┴≈╩╜╝°╢¿+╡≥═÷/T╧╕░√▒╚╓╡/mod1-1.bmp
- ┴≈╩╜╝°╢¿+╡≥═÷/T╧╕░√▒╚╓╡/mod2.bmp
- ┴≈╩╜╝°╢¿+╡≥═÷/T╧╕░√▒╚╓╡/mod2-1.bmp
- ┴≈╩╜╝°╢¿+╡≥═÷/╡≥═÷/
- ┴≈╩╜╝°╢¿+╡≥═÷/╡≥═÷/3041d394d6ad36ce4d94a98f93a0dbe.jpg
- ┴≈╩╜╝°╢¿+╡≥═÷/╡≥═÷/6f30785b2464e28332659d4bed04edc.jpg
- ┴≈╩╜╝°╢¿+╡≥═÷/╡≥═÷/b32b0971466e2f409e0492a4f1aff6b.jpg
- ┴≈╩╜╝°╢¿+╡≥═÷/╡≥═÷/b4d4c612a6be25e1bdc8574fd94fdda.jpg
- ┴≈╩╜╝°╢¿+╡≥═÷/╡≥═÷/bfd26ea7c991e66be9c0884f2e5b542.jpg
- ┴≈╩╜╝°╢¿+╡≥═÷/╡≥═÷/ccd3a09395f1fd6fcb5683f610e6b58.jpg
- ┴≈╩╜╝°╢¿+╡≥═÷/╡≥═÷/e00d51d72c5e440e2a589b3891dabc8.jpg
- ┴≈╩╜╝°╢¿+╡≥═÷/╡≥═÷/f39e653ad2062d24b2df14aa1a69fed.jpg
