# Supplementary material for: MiR-27a inhibits the growth and metastasis of multiple myeloma through regulating Th17/Treg balance
Source: PLoS One. 2024 Oct 16;19(10):e0311419. doi: 10.1371/journal.pone.0311419 (PMC11482689; doi:10.1371/journal.pone.0311419)
Supplement: S3 File — (ZIP) [file pone.0311419.s003.zip › ┴≈╩╜╝°╢¿+╡≥═÷/T╧╕░√▒╚╓╡/data.xlsx]

## Sheet: Sheet1
Th17细胞比例：FITC-CD3、PE-CD4、BV510-IL-17A。
Treg细胞比例：APC-CD25、PE-CD4、BV421-FOXP3
	Th17 %
		CD3+	CD4+IL-17+	Th17+	目标
正常	con1	53.17	10.68	5.67856	5
模型	mod1	46.42	2.35	1.09087	1
	11	44.2	2.43	1.07406	1
	12	45.67	2.99	1.36553	1
	13	36.14	0.52	0.187928	0.2
	Treg %
		CD25+	CD4+FOXP3+	Treg+	目标
正常	con2	31.74	5.6	1.77744	2
模型	mod2	37.95	15.36	5.82912	6
	21	41.98	14.02	5.8856	6
	22	29.33	4.21	1.23479	1
	23	43.16	17.98	7.76017	8
