# Supplementary material for: MiR-27a inhibits the growth and metastasis of multiple myeloma through regulating Th17/Treg balance
Source: PLoS One. 2024 Oct 16;19(10):e0311419. doi: 10.1371/journal.pone.0311419 (PMC11482689; doi:10.1371/journal.pone.0311419)
Supplement: S4 File — (ZIP) [file pone.0311419.s004.zip]

Archive with 4 entries (3 files):
- Original Transwell Assay Data/
- Original Transwell Assay Data/transwell1.zip
- Original Transwell Assay Data/transwell2.zip
- Original Transwell Assay Data/transwell3.zip
